# Supplementary material for: The asthma mobile health study, smartphone data collected using ResearchKit
Source: Sci Data. 2018 May 22;5:180096. doi: 10.1038/sdata.2018.96 (PMC5963336; doi:10.1038/sdata.2018.96)
Supplement: Supplementary file 1 [file sdata201896-isa1.zip]

Archive with 3 entries (3 files):
- i_Investigation.txt
- s_study_Chan.txt
- a_assay_Chan.txt
