# Supplementary material for: The asthma mobile health study, smartphone data collected using ResearchKit
Source: Sci Data. 2018 May 22;5:180096. doi: 10.1038/sdata.2018.96 (PMC5963336; doi:10.1038/sdata.2018.96)
Supplement: Supplementary file 1 [file sdata201896-isa1.zip › i_Investigation.txt]

# Investigation File generated for Scientific Data with Investigation File Authoring Tool version 0.1.0 on 17/04/2018 - This metadata file is CC0
ONTOLOGY SOURCE REFERENCE
Term Source Name	NCBITAXON	UBERON	OBI	NCIT	EFO	ERO
Term Source File	http://data.bioontology.org/ontologies/NCBITAXON	http://data.bioontology.org/ontologies/UBERON	http://data.bioontology.org/ontologies/OBI	http://data.bioontology.org/ontologies/NCIT	http://data.bioontology.org/ontologies/EFO	http://data.bioontology.org/ontologies/ERO
Term Source Version	2016AB	releases/2014-06-15	2014-08-18	17.06d	2.94	2013-08-02
Term Source Description	National Center for Biotechnology Information (NCBI) Organismal Classification	Uber Anatomy Ontology	Ontology for Biomedical Investigations	National Cancer Institute Thesaurus	Experimental Factor Ontology	Eagle-I Research Resource Ontology
INVESTIGATION
Investigation Identifier
Investigation Title
Investigation Description
Investigation Submission Date
Investigation Public Release Date
INVESTIGATION PUBLICATIONS
Investigation PubMed ID
Investigation Publication DOI
Investigation Publication Author List
Investigation Publication Title
Investigation Publication Status
Investigation Publication Status Term Accession Number
Investigation Publication Status Term Source REF
INVESTIGATION CONTACTS
Investigation Person Last Name
Investigation Person Mid Initials
Investigation Person First Name
Investigation Person Address
Investigation Person Phone
Investigation Person Fax
Investigation Person Email
Investigation Person Affiliation
Investigation Person Roles
Investigation Person Roles Term Accession Number
Investigation Person Roles Term Source REF
STUDY
Study Identifier	10.1038/sdata.2018.96
Study Title	The asthma mobile health study, smartphone data collected using ResearchKit
Study Submission Date	14/07/2017
Study Public Release Date	22/05/2018
Study Description	http://www.nature.com/articles/sdata201896#abstract
Study File Name	s_study_Chan.txt
Comment[Subject Keywords]	//;//;///
Comment[Manuscript Licence]	CC BY-4.0
Comment[Experimental Metadata Licence]	CC0
Comment[Supplementary Information File Name]		Supplementary Figure 1	Supplementary Table 1
Comment[Supplementary Information File Type]	x-zip-compressed	vnd.openxmlformats-officedocument.wordprocessingml.document	vnd.openxmlformats-officedocument.spreadsheetml.sheet
Comment[Supplementary Information File URL]	http://www.nature.com/articles/sdata201896#supplementary-information	http://www.nature.com/articles/sdata201896#supplementary-information	http://www.nature.com/articles/sdata201896#supplementary-information
Comment[Data Repository]	Synapse;Synapse;Synapse;Synapse;Synapse;Synapse;Synapse;Synapse;Synapse;Synapse;Synapse
Comment[Data Record Accession]	doi:10.7303/syn8466435.1;doi:10.7303/syn8466429.1;doi:10.7303/syn8466433.1;doi:10.7303/syn8466442.1;doi:10.7303/syn8466443.1;doi:10.7303/syn8466446.1;doi:10.7303/syn8466434.1;doi:10.7303/syn8466439.1;doi:10.7303/syn8466431.1;doi:10.7303/syn8466432.1;doi:10.7303/syn9993530.1
Comment[Data Record URI]	https://doi.org/10.7303/syn8466435.1;https://doi.org/10.7303/syn8466429.1;https://doi.org/10.7303/syn8466433.1;https://doi.org/10.7303/syn8466442.1;https://doi.org/10.7303/syn8466443.1;https://doi.org/10.7303/syn8466446.1;https://doi.org/10.7303/syn8466434.1;https://doi.org/10.7303/syn8466439.1;https://doi.org/10.7303/syn8466431.1;https://doi.org/10.7303/syn8466432.1;https://doi.org/10.7303/syn9993530.1
STUDY DESIGN DESCRIPTORS
Study Design Type	observation design	longitudinal data analysis	Prospective Study
Study Design Type Term Accession Number	OBI:0300311	OBI:0200082	NCIT:C142646
Study Design Type Term Source REF	OBI	OBI	NCIT
STUDY PUBLICATIONS
Study PubMed ID	""
Study Publication DOI	doi:10.1038/nbt.3826
Study Publication Author List	""
Study Publication Title	""
Study Publication Status	published
Study Publication Status Term Accession Number	
Study Publication Status Term Source REF	
STUDY FACTORS
Study Factor Name
Study Factor Type
Study Factor Type Term Accession Number
Study Factor Type Term Source REF
STUDY ASSAYS
Study Assay Measurement Type	lung disease severity measurement
Study Assay Measurement Type Term Accession Number	http://www.ebi.ac.uk/efo/EFO_0007744
Study Assay Measurement Type Term Source REF	EFO
Study Assay Technology Type	Patient Self-Report
Study Assay Technology Type Term Accession Number	NCIT:C21089
Study Assay Technology Type Term Source REF	NCIT
Study Assay Technology Platform	""
Study Assay File Name	a_assay_Chan.txt
STUDY PROTOCOLS
Study Protocol Name	Participant onboarding	Active data collection (surveys)	Passive data collection
Study Protocol Type	selection	survey method	data collection method
Study Protocol Type Term Accession Number	""	ERO:0001320	ERO:0001932
Study Protocol Type Term Source REF	""	ERO	ERO
Study Protocol Description			
Study Protocol URI	""	""	""
Study Protocol Version			
Study Protocol Parameters Name	""	""	""
Study Protocol Parameters Name Term Accession Number	""	""	""
Study Protocol Parameters Name Term Source REF	""	""	""
Study Protocol Components Name	""	""	""
Study Protocol Components Type	""	""	""
Study Protocol Components Type Term Accession Number	""	""	""
Study Protocol Components Type Term Source REF	""	""	""
STUDY CONTACTS
Study Person Last Name	Chan	Bot	Zweig	Tignor	Ma	Suver	Cedeno	Scott	Gregory Hershman	Schadt	Wang
Study Person First Name	Yu-Feng Yvonne	Brian M.	Micol	Nicole	Weiping	Christine	Rafhael	Erick R.	Steven	Eric E.	Pei
Study Person Mid Initials											
Study Person Email	yu-fengyvonne.chan@mssm.edu	""	""	""	""	""	""	""	""	""	pei.wang@mssm.edu
Study Person Phone											
Study Person Fax											
Study Person Address											
Study Person Affiliation	Department of Genetics and Genomic Sciences, Icahn School of Medicine at Mount Sinai, New York, NY, USA	Sage Bionetworks, Seattle, WA, USA	Department of Genetics and Genomic Sciences, Icahn School of Medicine at Mount Sinai, New York, NY, USA	Department of Genetics and Genomic Sciences, Icahn School of Medicine at Mount Sinai, New York, NY, USA	Department of Genetics and Genomic Sciences, Icahn School of Medicine at Mount Sinai, New York, NY, USA	Sage Bionetworks, Seattle, WA, USA	Department of Genetics and Genomic Sciences, Icahn School of Medicine at Mount Sinai, New York, NY, USA	Department of Genetics and Genomic Sciences, Icahn School of Medicine at Mount Sinai, New York, NY, USA	Department of Medicine, Stanford University, Stanford, California, USA	Department of Genetics and Genomic Sciences, Icahn School of Medicine at Mount Sinai, New York, NY, USA	Department of Genetics and Genomic Sciences, Icahn School of Medicine at Mount Sinai, New York, NY, USA
Study Person Roles											
Study Person Roles Term Accession Number											
Study Person Roles Term Source REF											
Comment[Study Person ORCID]		0000-0002-2412-6826				0000-0002-2986-385X					
Comment[Funder]											
Comment[FundRef ID]											
Comment[Funder Term Source REF]											
Comment[Grant Identifier]											
