# Supplementary material for: The asthma mobile health study, smartphone data collected using ResearchKit
Source: Sci Data. 2018 May 22;5:180096. doi: 10.1038/sdata.2018.96 (PMC5963336; doi:10.1038/sdata.2018.96)
Supplement: Supplementary file 1 [file sdata201896-isa1.zip › s_study_Chan.txt]

Source Name	Characteristics[organism]	Term Source REF	Term Accession Number	Characteristics[development stage]	Term Source REF	Term Accession Number	Protocol REF	Sample Name	Comment[number of participants in sample]
Asthma Health App users	Homo sapiens	NCBITAXON	NCBITaxon:9606	adult organism	UBERON	UBERON:0007023	Participant onboarding	users opting to share data broadly	6346
