# Supplementary material for: The asthma mobile health study, smartphone data collected using ResearchKit
Source: Sci Data. 2018 May 22;5:180096. doi: 10.1038/sdata.2018.96 (PMC5963336; doi:10.1038/sdata.2018.96)
Supplement: Supplementary file 1 [file sdata201896-isa1.zip › a_assay_Chan.txt]

Sample Name	Protocol REF	Assay Name	Raw Data File	Comment[Data Repository]	Comment[Data Record Accession]	Comment[Data Record URI]
users opting to share data broadly	Active data collection (surveys)	Demographics survey	syn8466435	Synapse	doi:10.7303/syn8466435.1	https://doi.org/10.7303/syn8466435.1
users opting to share data broadly	Active data collection (surveys)	Your asthma survey	syn8466429	Synapse	doi:10.7303/syn8466429.1	https://doi.org/10.7303/syn8466429.1
users opting to share data broadly	Active data collection (surveys)	Medical history survey	syn8466433	Synapse	doi:10.7303/syn8466433.1	https://doi.org/10.7303/syn8466433.1
users opting to share data broadly	Active data collection (surveys)	Asthma medication survey	syn8466442	Synapse	doi:10.7303/syn8466442.1	https://doi.org/10.7303/syn8466442.1
users opting to share data broadly	Active data collection (surveys)	Asthma History Survey	syn8466443	Synapse	doi:10.7303/syn8466443.1	https://doi.org/10.7303/syn8466443.1
users opting to share data broadly	Active data collection (surveys)	About you survey	syn8466446	Synapse	doi:10.7303/syn8466446.1	https://doi.org/10.7303/syn8466446.1
users opting to share data broadly	Active data collection (surveys)	EQ5D survey	syn8466434	Synapse	doi:10.7303/syn8466434.1	https://doi.org/10.7303/syn8466434.1
users opting to share data broadly	Active data collection (surveys)	Daily prompt survey	syn8466439	Synapse	doi:10.7303/syn8466439.1	https://doi.org/10.7303/syn8466439.1
users opting to share data broadly	Active data collection (surveys)	Weekly prompt survey	syn8466431	Synapse	doi:10.7303/syn8466431.1	https://doi.org/10.7303/syn8466431.1
users opting to share data broadly	Active data collection (surveys)	Milestone survey	syn8466432	Synapse	doi:10.7303/syn8466432.1	https://doi.org/10.7303/syn8466432.1
users opting to share data broadly	Passive data collection	Participant 3 digit zip	syn9993530	Synapse	doi:10.7303/syn9993530.1	https://doi.org/10.7303/syn9993530.1
