# Supplementary material for: The asthma mobile health study, smartphone data collected using ResearchKit
Source: Sci Data. 2018 May 22;5:180096. doi: 10.1038/sdata.2018.96 (PMC5963336; doi:10.1038/sdata.2018.96)
Supplement: Supplementary Table 1 [file sdata201896-s3.xlsx]

## Sheet: ALL surveys
SUPPLEMENTAL: ALL ASTHMA SURVEYS
DEMOGRAPHICS
Question	Name	Details
Weight in pounds	weightPounds	integer input
Sex	biologicalSex	one of {'Male', 'Female'}
Height in inches	heightInches	integer input
Age	age	integer input
ABOUT YOU
Question	Name	Details
Ethnicity	ethnicity	one of {1='Hispanic/Latino', 2='Non-Hispanic/Latino', 3='I choose not to answer'}
Race (check any that apply)	race	multiple choice from of {1='Black/African American', 2='Asian', 3='American Indian or Alaskan Native', 4='Hawaiian or other Pacific Islander', 5='White', 6='Other', 7='I choose not to answer'}
Which of the following best describes the total annual income of all members of your household?	Income	one of {1='<$14,999', 2='$15,000-21,999', 3='$22,000-43,999', 4='$44,000-60,000', 5='>$60,000', 6='I don't know', 7='I choose not to answer'}
What is the highest level of education you have completed?	education	one of {1='8th grade or less', 2='More than 8th grade but did not graduate high school', 3='High school graduate or equivalent', 4='Some college', 5='Graduate of Two Year College or Technical School', 6='Graduate of Four Year College', 7='Post graduate studies', 8='I choose not to answer'}
What is your smoking status?	smoking_status	one of {1='Never (<100 Cigarettes in lifetime)', 2='Current', 3='Former'}
On average, how many cigarettes per day did you smoke daily?	avg_cigarettes	integer input
How many years in total did you smoke?	smoking_years	integer input
Do you have health insurance?	health_insurance	one of {1='Private (bought by you or your employer)', 2='Public (Medicare or Medicaid)', 3='I have no health insurance', 4='I choose not to answer'}
DAILY PROMPT
Question	Name	Details
In the last 24 hours, did you have any daytime asthma symptoms (cough, wheeze, shortness of breath or chest tightness)?	day_symptoms	true/false
In the last 24 hours, did you have any nighttime waking from asthma symptoms (cough, wheeze, shortness of breath or chest tightness)?	night_symptoms	true/false
Did you use your quick relief inhaler in the last 24 hours, except before exercise?	use_qr	true/false
Except for use before exercise, how many total puffs of your quick relief medicine did you take over the past 24 hours ?	quick_relief_puffs	integer input
Did any of the following cause your asthma to get worse today? (check all that apply):	get_worse	multiple choice from of {1='A cold', 2='Exercise', 3='Being more active than usual (walking, running, climbing stairs)', 4='Strong smells (perfume, chemicals, sprays, paint)', 5='Exhaust fumes', 6='House dust', 7='Dogs', 8='Cats', 9='Other furry/feathered animals', 10='Mold', 11='Pollen from trees', grass or weeds', 12='Extreme heat', 13='Extreme cold', 14='Changes in weather', 15='Around the tim…
Enter your peak flow today? (L/min)	peakflow	integer input
Did you take your asthma control medicine in the last 24 hours?	medicine	one of {1='Yes, all of my prescribed doses', 2='Yes, some but not all of my prescribed doses', 3='No, I did not take them', 4='I'm not sure'}
Did your usual daily asthma medicine change?	medicine_change	true/false
ASTHMA HISTORY
Question	Name	Details
How old were you when first diagnosed with asthma, or when you had your first symptoms?	age_when_diagnosed	integer input
Have you ever been intubated (in intensive care on a life support/breathing machine)?	intubated	one of {1='Yes', 2='No', 3='Not sure'}
How often did you miss work or school due to asthma in the last 6 months?	miss_work	one of {1='I don't work or go to school', 2='I did not miss work or school', 3='1 day', 4='2-5 days', 5='6-9 days', 6='10 days or more'}
How often have you had asthma symptoms over the past month, on average?	symptoms	one of {1='Every day', 2='Most but not all days', 3='2-3 days per week', 4='1-4 days per month', 5='Less than once per month', 6='Never'}
How many nights did asthma symptoms wake you up from sleep over the past month, on average?	nights	one of {1='Every day', 2='Most but not all days', 3='2-3 days per week', 4='1-4 days per month', 5='Less than once per month', 6='Never'}
How many days has your asthma limited your activity over the past month, on average?	limited_activity	one of {1='Every day', 2='Most but not all days', 3='2-3 days per week', 4='1-4 days per month', 5='Less than once per month', 6='Never'}
Have you been hospitalized for asthma in the past 6 months?	times_hospitalized	true/false
How many times were you hospitalized for asthma in the past 6 months?	hospitalized_times	integer input
Have you been in emergency department for asthma in the past 6 months?	emergency	true/false
How many times were you in the emergency room for asthma in the past 6 months?	emergency_times	integer input
Have you seen a doctor for asthma in the past 6 months, other than for a routine visit?	seen_doc	true/false
How many times did you see a doctor for asthma in the past 6 months, other than your routine visits?	doc_times	integer input
Over the past 6 months, how many times have you taken a course of oral steroids (prednisone, medrol, etc.) for three days or more to treat an asthma attack?	oral_steroids	one of {1='None', 2='One', 3='Two', 4='Three or more'}
ASTHMA MEDICATION
Question	Name	Details
Are you prescribed daily asthma control medication?	prescribed_asthma_control_medication	one of {1='Yes', 2='No', 3='Not Sure'}
Which of the following daily inhaled asthma controller medicines are you prescribed?	daily_inhaled_medicine	one of {1='Advair Diskus', 2='Alvesco', 3='Advair HFA', 4='Dulera', 5='Qvar', 6='Flovent Diskus', 7='Symbicort', 8='Flovent HFA', 9='Pulmicort', 10='Asmanex', 11='Breo Ellipta', 12='Aerospan (flunisolide)'}
What is the dose of your Advair Diskus?	advair_diskus_dose	one of {1='100/50 mcg', 2='250/50 mcg', 3='500/50 mcg'}
What is the dose of your Alvesco?	alvesco_dose	one of {1='80 mcg', 2='160 mcg'}
What is the dose of your Advair HFA?	advair_hfa_dose	one of {1='45/21 mcg', 2='115/21 mcg', 3='230/21 mcg'}
What is the dose of your Dulera?	dulera_dose	one of {1='100/5 mcg', 2='200/5 mcg'}
What is the dose of your Qvar?	qvar_dose	one of {1='40 mcg', 2='80 mcg'}
What is the dose of your Flovent Diskus?	flovent_diskus_dose	one of {1='100 mcg', 2='250 mcg'}
What is the dose of your Symbicort?	symbicort_dose	one of {1='80/4.5 mcg', 2='160/4.5 mcg'}
What is the dose of your Flovent HFA?	flovent_hfa_dose	one of {1='44 mcg', 2='110 mcg', 3='220 mcg'}
What is the dose of your Pulmicort?	pulmicort_dose	one of {1='90 mcg', 2='180 mcg'}
What is the dose of your Asmanex?	asmanex_dose	one of {1='110 mcg', 2='220 mcg'}
What is the dose of your Breo Ellipta?	breo_dose	one of {1='100/25 mcg', 2='200/25 mcg'}
How many total puffs per day do you take of your controller medicine?	control_puffs	integer input
On average, I take my prescribed asthma control medication...	controlmed	one of {1='Every day', 2='5-6 days per week', 3='2-4 days per week', 4='Once per week or less', 5='I am not prescribed asthma controller medication', 6='I don't know which of my medicines is my daily asthma control medication'}
Which of the following other daily inhaled, injected or oral controller medications are you prescribed? (check all that apply)	daily_controller_medication	multiple choice from of {1='Spiriva inhaler', 2='Tudorza inhaler', 3='Accolate or Zafirlukast', 4='Singulair or Montelukast', 5='Zyflo or Zileuton', 6='Theophylline', 7='Xolair injections', 8='None of the above', 9='I choose not to answer'}
Which of the following oral steroids are you prescribed?	steroid_which	one of {1='Medrol', 2='Prednisone', 3='Prednisolone', 4='I am not prescribed an oral steroid'}
What is the dose of your oral steroid (mg)?	steroid_dose	integer input
Do you use a nebulizer?	use_nebulizer	true/false
Which medicines do you nebulize? (select all that apply)	nebulizer_meds	multiple choice from of {1='Albuterol', 2='Levalbuterol/Xopenex', 3='Budesonide/Pulmicort', 4='Atrovent/Ipratropium', 5='Arformoterol/Brovana', 6='Duoneb (albuterol/ipratropium)'}
Do you use your nebulizer daily?	nebulize_daily	true/false
Which of the following medicines do you take for quick relief of asthma symptoms? (check all that apply)	quick_relief	multiple choice from of {1='Atrovent', 2='Combivent', 3='Proair', 4='Proventil', 5='Ventolin', 6='Xopenex', 7='Other'}
Over the past month, how often did you use your quick relief inhaler, on average?	past_month_quick_relief	one of {1='Daily', 2='Most but not all days', 3='2-3 days per week', 4='1-4 x per month', 5='Not at all'}
On days when you use your quick relief inhaler, how many total puffs do you take in a day, on average?	daily_yes	integer input
WEEKLY PROMPT
Question	Name	Details
In the last week, did you see your asthma doctor/provider because your asthma got worse (other than for a regular visit)?	asthma_doc_visit	true/false
Did your doctor/provider change your asthma medicine in the last week?	asthma_medicine	true/false
Did your doctor/provider prescribe you oral steroids (prednisone, medrol, etc) or did you use oral steroids according to your Asthma Action Plan?	oral_steroids	true/false
Did you use oral steroids (prednisone, medrol, etc) according to your asthma action plan within the last week?	prednisone	true/false
Did you use oral steroids (prednisone, medrol, etc) according to your asthma action plan within the last week?	prednisone	true/false
Did you visit the emergency room for an asthma attack within the last week?	emergency_room	true/false
Were you admitted to the hospital for an asthma attack within the last week?	admission	true/false
Did you have any activity limitation due to asthma?	limitations	true/false
Have you missed work or school due to your asthma?	missed_work	true/false
Did you have any side effects from your asthma medicines within the last week?	side_effects	one of {1='None', 2='Minor', 3='Made me change my medicine'}
EQ5D
Question	Name	Details
Your mobility TODAY	mobility	one of {1='I have no problems walking', 2='I have slight problems walking', 3='I have moderate problems walking', 4='I have severe problems walking', 5='I am unable to walk'}
Your self-care TODAY	selfcare	one of {1='I have no problems washing or dressing myself', 2='I have slight problems washing or dressing myself', 3='I have moderate problems washing or dressing myself=, 4='I have severe problems washing or dressing myself', 5='I am unable to wash or dress myself'}
Your usual activities TODAY	usual_activities	one of {1='I have no problems doing my usual activities', 2='I have slight problems doing my usual activities', 3='I have moderate problems doing my usual activities', 4='I have severe problems doing my usual activities', 5='I am unable to do my usual activities'}
Your pain / discomfort TODAY	pain	one of {1='I have no pain or discomfort', 2='I have slight pain or discomfort', 3='I have moderate pain or discomfort', 4='I have severe pain or discomfort', 5='I have extreme pain or discomfort'}
Your anxiety / depression TODAY	depression	one of {1='I am not anxious or depressed', 2='I am slightly anxious or depressed', 3='I am moderately anxious or depressed', 4='I am severely anxious or depressed', 5='I am extremely anxious or depressed'}
Please tap the scale to indicate how your health is TODAY	health_today	100 means the best health you can imagine, 0 means the worst health you can imagine
MEDICAL HISTORY
Question	Name	Details
Have you ever had a heart attack?	heart_attack	true/false
Have you ever had congestive heart failure?	Congestive	true/false
Do you have or have you had peripheral vascular disease (disease of your circulation, including an aortic aneurysm)?	peripheral	true/false
Do you have dementia?	dementia	true/false
Do you have or have you had chronic pulmonary pulmonary disease (emphysema or chronic bronchitis)?	chronic_pulmonary_diesease	true/false
Do you have or have you had another lung disease other than asthma?	other_lung_disease	true/false
Do you have or have you had connective tissue disease (lupus, rheumatoid arthritis, or similar diseases)?	tissue	true/false
Do you have or have you had peptic ulcer disease?	ulcer	true/false
Do you have or have you had moderate or severe renal (kidney) disease?	kidney	true/false
Do you have or have you had leukemia (acute or chronic)?	leukemia	true/false
Do you have or have you had malignant lymphoma?	malignant_lymphoma	true/false
Have you had any malignant solid tumors within the past 5 years (including melanoma but excluding other skin cancer)?	tumor	one of {1='Metastatic (spread to other organs besides the starting organ)', 2='Non-metastatic (not spread to other organs)', 3='No'}
Have you ever had any cerebrovascular disease (including a stroke or embolism)?	stroke	one of {1='With paralysis of one side of the body', 2='Without paralysis of one side of the body', 3='No'}
Do you have or have you had liver disease?	liver	one of {1='Moderate or severe', 2='Mild', 3='No'}
Do you have or have you had arthritis?	arthritis	true/false
Have you been tested for allergies with skin tests or blood tests?	tested	true/false
Which of the folowing cause you to have an allergic reaction? (check all that apply)	allergic_to	multiple choice from of {1='House dust mites', 2='Mold', 3='Weed pollen', 4='Grass pollen', 5='Tree pollen', 6='Rodents (rats, mice)', 7='Cockroaches', 8='Dogs', 9='Cats', 10='Other'}
MILESTONE
How tall are you? (inches)	height	integer input
How much do you weigh? (pounds)	weight	integer input
What is your gender?	gender	one of {1='Male', 2='Female'}
How old are you?	age	integer input
How often have you had asthma symptoms over the past month, on average?	symptoms2	one of {1='Every day', 2='Most but not all days', 3='2-3 days per week', 4='1-4 days per month', 5='Less than once per month', 6='Never'}
How many nights did asthma symptoms wake you up from sleep over the past month, on average?	nights2	one of {1='Every day', 2='Most but not all days', 3='2-3 days per week', 4='1-4 days per month', 5='Less than once per month', 6='Never'}
How many days has your asthma limited your activity over the past month, on average?	limited_activity2	one of {1='Every day', 2='Most but not all days', 3='2-3 days per week', 4='1-4 days per month', 5='Less than once per month', 6='Never'}
Over the past month, how often did you use your quick relief inhaler, on average?	past_month_quick_relief2	one of {1='Every day', 2='Most but not all days', 3='2-3 days per week', 4='1-4 days per month', 5='Less than once per month', 6='Never'}
On days when you use your quick relief inhaler, how many total puffs do you take in a day, on average?	daily_yes2	integer input
Have you used your asthma action plan (a written plan for how to change your medicine if your asthma gets worse from your doctor) since you have started the Asthma Mobile Health Study?	use_aap	true/false
Has the Asthma Mobile Health Study prompted you to create an asthma action plan (a written plan for how to change your medicine if your asthma gets worse from your doctor)?	make_aap	true/false
Have you had your lung function measured by your asthma doctor (a test called spirometry) since joining the study?	got_spirometry	true/false
If you use your peak flow meter to monitor your asthma, enter your best peak flow. (L/min)	best_peakflow	integer input
What currently troubles you most about your asthma?	current_troubles	one of {1='Limits how active I am', 2='Makes me miss work/school', 3='I have to use my quick relief medicine all the time', 4='I can't remember to take my controller medicine', 5='I can't sleep because my asthma wakes me up at night', 6='I never know when something will trigger my asthma', 7='I hate it when I have an attack and I have to go to the emergency room or hospital', 8='None of the above…
Has your participation in the Asthma Mobile Health Study helped to alleviate some of the troubles you have with your asthma?	alleviate_troubles	one of {1='Strongly agree', 2='Agree', 3='Neither agree nor disagree', 4='Disagree', 5='Strongly disagree'}
Select your current goal(s) for asthma control:	current_goal	multiple choice from of {1='Be more active', 2='Miss/interfere work/school less often', 3='Use less quick relief medicine', 4='Remember to take my control medicine', 5='Sleep through the night without symptoms', 6='Avoid things that trigger my asthma', 7='Avoid asthma attacks', 8='I do not have any current goals for my asthma control'}
Has your participation in the Asthma Mobile Health Study has helped you to achieve your initial goals for asthma control?	met_goal	one of {1='Strongly agree', 2='Agree', 3='Neither agree nor disagree', 4='Disagree', 5='Strongly disagree'}
Do you think using the Asthma Health app helped you prevent a visit with a clinician?	prevent_visit	one of {1='Yes', 2='No', 3='I don't know/I am not sure'}
Do you think using the Asthma Health app prompted a visit with a clinician about your asthma control?	cause_visit	one of {1='Yes', 2='No', 3='I don't know/I am not sure'}
Do you think using the Asthma Health app helped you to prevent an ED visit or hospitalization?	prevent_ed	one of {1='Yes', 2='No', 3='I don't know/I am not sure'}
YOUR ASTHMA
Question	Name	Details
My asthma gets worse with (check all that apply):	asthma_gets_worse_with	multiple choice from of {1='A cold', 2='Exercise', 3='Being more active than usual (walking, running, climbing stairs)', 4='Strong smells (perfume, chemicals, sprays, paint)', 5='Exhaust fumes', 6='House dust', 7='Dogs', 8='Cats', 9='Other furry/feathered animals', 10='Mold', 11='Pollen from trees', grass or weeds', 12='Extreme heat', 13='Extreme cold', 14='Changes in weather', 15='Around the tim…
Have you had a flu shot this year?	flushot	true/false
Did you know: Flu vaccine is recommended for most people with asthma?	flu_prompt	true/false
Do you have an asthma action plan (a written plan for how to change your medicine if your asthma gets worse from your doctor)?	plan	true/false
Did you know: People with asthma are recommended to develop an asthma action plan with their healthcare provider that gives specific instructions for early treatment of asthma symptoms?	aap_prompt	true/false
Have you ever had your lung function measured by your asthma doctor (a test called spirometry)?	lung_function	one of {1='Yes', 2='No', 3='Not sure'}
If you use your peak flow meter to monitor your asthma, enter your best peak flow (L/min)	peak_flow	integer input
What troubles you the most about your asthma? (select all that apply)	troubles_about_asthma	multiple choice from of {1='Limits how active I am', 2='Makes me miss work/school', 3='I have to use my quick relief medicine all the time', 4='I can't remember to take my daily controller medicine', 5='I can't sleep because my asthma wakes me up at night', 6='I never know when something will trigger my asthma', 7='I hate it when I have an attack and I have to go to the emergency room or hospital…
Select your goal(s) for asthma control (select all that apply)	asthma_control	multiple choice from of {1='Be more active', 2='Miss/interfere work/school less often', 3='Use less quick relief medicine', 4='Remember to take my control medicine', 5='Sleep through the night without symptoms', 6='Avoid things that trigger my asthma', 7='Avoid asthma attacks'}
